# Supplementary material for: Phytochemical Profiling of Mulberry Diels-Alder Adducts as Selective Butyrylcholinesterase Inhibitors: In Vitro Activity, Molecular Docking, and Molecular Dynamics Simulation
Source: Molecules. 2026 May 8;31(10):1574. doi: 10.3390/molecules31101574 (PMC13209706; doi:10.3390/molecules31101574)
Supplement: Supplementary file 1 [file molecules-31-01574-s001.zip]

Archive with 1 entries (1 files):
- molecules-4273826-supplementary.pdf
